# Supplementary material for: Effect of Medium Chain Triglycerides on the Digestion and Quality Characteristics of Tea Polyphenols-Fortified Cooked Rice
Source: Foods. 2023 Dec 4;12(23):4366. doi: 10.3390/foods12234366 (PMC10706231; doi:10.3390/foods12234366)
Supplement: Supplementary file 1 [file foods-12-04366-s001.zip]

Archive with 1 entries (1 files):
- foods-2731485-supplementary.pdf
